# Supplementary material for: Regions with two amino acids in protein sequences: A step forward from homorepeats into the low complexity landscape
Source: Comput Struct Biotechnol J. 2022 Sep 18;20:5516–23. doi: 10.1016/j.csbj.2022.09.011 (PMC9550522; doi:10.1016/j.csbj.2022.09.011)
Supplement: Supplementary File 1 — Number of polyXY (Pair) occurrences per taxa (#PolyXY), also shown as percentage of proteins having them (%XY/Proteins), sorted by occurrence. Cell color indicates presence of the polyXY among the top 10 in each taxa, that is, region occupied by the polyXY in the Venn diagram of Figure 2B. Yellow, orange and gray indicate that they occur in multiple top 10 lists (all, three or two, respectively). Red and blue indicate that they occur in only one top 10 list (from Eukaryota or Archaea, respectively). There is no polyXY specifically occurring in the top 10 lists of Bacteria or Viruses. [file mmc4.xlsx]

## Sheet: Sheet1
Eukaryota				Bacteria				Viruses				Archaea
Pair	#PolyXY	%XY/Proteins		Pair	#PolyXY	%XY/Proteins		Pair	#PolyXY	%XY/Proteins		Pair	#PolyXY	%XY/Proteins
DE	938468	3.29675		AL	1378880	4.53184		AG	5810	1.12928		AL	16404	2.15573
PS	837632	2.94252		AV	604335	1.98621		GS	3919	0.761731		AV	14582	1.9163
AS	812270	2.85343		AG	597581	1.96402		AL	3893	0.756678		AD	9567	1.25725
GS	751118	2.63861		AP	513901	1.68899		DE	3659	0.711195		AG	9362	1.23031
AP	744165	2.61418		AR	482384	1.58541		AP	3561	0.692147		LV	7728	1.01558
AG	727226	2.55468		GL	395456	1.29971		AS	3051	0.593019		AE	7564	0.994025
ST	651929	2.29017		AE	320769	1.05424		AR	2898	0.563281		GL	7103	0.933442
LS	591091	2.07645		LV	303970	0.999031		AT	2895	0.562698		GV	6600	0.86734
AL	535246	1.88027		AT	226123	0.743179		AV	2639	0.512939		DG	6105	0.80229
EK	522918	1.83696		AS	214974	0.706536		AE	2639	0.512939		GS	5931	0.779424
RS	520318	1.82783		GS	212837	0.699513		AK	2634	0.511967		EL	5051	0.663778
GR	456179	1.60251		LR	211876	0.696354		ST	2065	0.401371		DV	4767	0.626456
AT	451171	1.58492		GV	185678	0.610251		EK	1826	0.354917		AT	4757	0.625142
AE	447428	1.57177		AD	177308	0.582743		EL	1788	0.347531		IL	4176	0.54879
DS	408067	1.4335		AI	148720	0.488785		AQ	1709	0.332176		DE	3953	0.519484
ER	373737	1.3129		AK	146430	0.481259		DG	1654	0.321486		DL	3886	0.510679
LP	369074	1.29652		LS	143575	0.471875		GR	1642	0.319153		AS	3647	0.479271
ES	322381	1.13249		GR	139354	0.458002		PS	1602	0.311379		AR	3539	0.465078
GP	321017	1.1277		IL	135915	0.4467		GT	1587	0.308463		EV	3512	0.46153
PQ	318993	1.12059		GT	135234	0.444462		LS	1557	0.302632		ER	3381	0.444315
AV	307401	1.07987		AQ	132071	0.434066		GL	1550	0.301272		LS	3354	0.440767
EG	284755	1.07987		EL	128441	0.422136		DS	1471	0.285916		AI	3109	0.40857
NS	280358	1.00032		DL	123676	0.406475		KL	1405	0.273088		GI	2937	0.385966
GL	273442	0.984871		LT	110058	0.361718		PT	1375	0.267257		EK	2846	0.374008
LQ	271776	0.954724		GI	107014	0.351713		AD	1361	0.264536		LR	2792	0.366911
EL	258076	0.906597		LP	101949	0.335067		RS	1338	0.260065		TV	2589	0.340234
KS	251425	0.883233		FL	88947	0.292334		DL	1311	0.254817		GT	2577	0.338657
AR	251275	0.882706		GP	85030	0.279461		GV	1203	0.233826		GR	2354	0.309351
PT	248656	0.873505		DG	80854	0.265736		IL	1193	0.231882		ET	2301	0.302386
AK	238968	0.839472		PT	77756	0.255554		EV	1163	0.226051		EG	2227	0.292662
KR	238690	0.838496		DV	75965	0.249667		AI	1156	0.22469		DS	2021	0.26559
LV	229781	0.807199		RV	72397	0.237941		KS	1089	0.211668		ST	2005	0.263487
LR	222798	0.782669		TV	69949	0.229895		KR	1073	0.208558		EI	1892	0.248638
DG	211549	0.782669		ER	69385	0.228042		LR	1067	0.207391		KL	1827	0.240096
AQ	194396	0.682895		PR	67804	0.222845		LV	1049	0.203893		SV	1783	0.234313
GK	190347	0.668671		KL	67232	0.220965		GP	1038	0.201755		DT	1770	0.232605
PR	180795	0.635116		ST	63720	0.209423		ER	1027	0.199617		RV	1686	0.221566
GV	177863	0.624816		PV	63102	0.207392		GN	993	0.193008		LT	1686	0.221566
KL	172495	0.605959		EV	61676	0.202705		LP	984	0.191259		PT	1620	0.212893
SV	171502	0.60247		EK	59498	0.195547		IN	975	0.18951		AP	1604	0.21079
EQ	163225	0.573394		SV	58372	0.191846		GK	975	0.18951		EP	1519	0.19962
HQ	159751	0.573394		LQ	57669	0.189536		ES	969	0.188343		ES	1500	0.197123
FL	153696	0.56119		AF	56759	0.186545		SV	967	0.187955		FL	1491	0.19594
AD	151476	0.53992		DE	53401	0.175508		EP	947	0.184067		DR	1398	0.183718
QS	150081	0.532121		PS	50960	0.167486		TV	840	0.16327		DP	1297	0.170446
EV	146405	0.514307		RS	48094	0.158066		EG	838	0.162881		IS	1289	0.169394
EP	144072	0.506111		EP	46703	0.153495		KT	825	0.160354		RS	1255	0.164926
DL	138744	0.487395		EG	46437	0.15262		PV	802	0.155884		IK	1240	0.162955
IL	131237	0.461023		FG	40135	0.131908		PQ	781	0.151802		IV	1217	0.159932
LT	123009	0.432119		GN	38014	0.124937		ET	779	0.151413		DI	1203	0.158092
KP	121876	0.428139		DR	36195	0.118959		PR	778	0.151219		AK	1163	0.152836
DN	113416	0.39842		GK	36081	0.118584		DN	762	0.148109		GM	1161	0.152573
PV	113322	0.39809		EI	35903	0.117999		DV	760	0.14772		GP	1137	0.149419
QR	108953	0.382742		RT	35127	0.115449		LN	755	0.146748		NS	1093	0.143637
DR	106793	0.375154		LN	34031	0.111847		LT	755	0.146748		LP	1086	0.142717
GT	104545	0.367257		IV	33478	0.110029		KP	745	0.144805		AF	964	0.126684
IS	98477	0.34594		IS	33430	0.109871		IK	728	0.1415		GN	922	0.121165
GN	97955	0.344107		ET	32482	0.106756		KN	702	0.136447		AQ	916	0.120376
KN	95512	0.335525		GQ	32342	0.106296		GI	702	0.136447		PS	908	0.119325
DK	88464	0.310766		KR	30806	0.101247		IS	691	0.134309		PV	893	0.117354
KQ	86364	0.303389		IK	30006	0.0986181		NS	677	0.131588		KV	863	0.113411
FS	84304	0.296152		AN	29423	0.096702		EI	675	0.131199		GK	849	0.111572
ET	83892	0.294705		KV	29021	0.0953808		RV	652	0.126728		FG	817	0.107366
NT	82913	0.291266		PQ	27701	0.0910424		AN	649	0.126145		KS	797	0.104738
GQ	82108	0.288438		DS	27507	0.0904048		DI	637	0.123813		IN	749	0.09843
DV	81608	0.286681		DP	25892	0.085097		NT	609	0.118371		RT	706	0.0927791
LN	78051	0.274186		AM	25357	0.0833386		KV	591	0.114872		IT	690	0.0906765
TV	76856	0.269988		DI	25148	0.0826517		EQ	590	0.114678		KR	672	0.088311
KT	75501	0.265228		GM	24774	0.0814225		DP	588	0.114289		LN	645	0.0847628
HS	75385	0.26482		KS	24669	0.0810774		DK	561	0.109041		NT	634	0.0833172
GI	63477	0.222989		GH	24460	0.0803905		GY	515	0.1001		DH	606	0.0796376
GY	63456	0.222915		ES	24109	0.0792369		LQ	513	0.0997112		PR	566	0.074381
HP	63275	0.222279		GY	23790	0.0781885		DT	470	0.0913533		FV	547	0.0718841
AI	61667	0.21663		AH	21495	0.0706457		FL	459	0.0892153		EF	535	0.0703071
FG	61410	0.215728		NS	21065	0.0692325		RT	454	0.0882434		LY	517	0.0679417
KV	59679	0.209647		QR	20361	0.0669187		GQ	452	0.0878547		NV	514	0.0675474
EN	58569	0.205747		KT	20208	0.0664158		FS	433	0.0841617		KN	503	0.0661018
RT	57383	0.201581		IT	20156	0.0662449		QR	424	0.0824123		IR	462	0.0607138
IN	56682	0.199119		AY	19671	0.0646509		IV	407	0.0791081		DF	456	0.0599253
RV	55860	0.196231		FI	19260	0.0633001		IT	405	0.0787193		FI	447	0.0587426
AN	52597	0.184768		DT	18589	0.0610948		NV	404	0.078525		KT	444	0.0583483
GH	52221	0.183447		FV	18467	0.0606939		DR	370	0.0719164		LQ	441	0.0579541
EI	51015	0.179211		KP	17247	0.0566842		FG	322	0.0625867		GY	396	0.0520404
GM	48042	0.168767		IN	17188	0.0564903		DY	321	0.0623924		GQ	385	0.0505949
NQ	46841	0.164548		IR	17115	0.0562504		QS	273	0.0530627		AY	380	0.0499378
HR	46157	0.162145		DK	17107	0.0562241		EN	267	0.0518965		GH	360	0.0473095
IK	45016	0.158137		KN	16435	0.0540155		KY	263	0.051119		DK	352	0.0462581
IT	43645	0.153321		DH	15865	0.0521421		EY	256	0.0497584		EN	344	0.0452068
IV	43634	0.153282		EQ	15295	0.0502687		NP	243	0.0472316		FS	342	0.044944
QT	40314	0.141619		FS	14699	0.0483099		IR	228	0.0443161		DN	338	0.0444183
DP	39312	0.138099		LY	14398	0.0473206		DF	227	0.0441217		AN	333	0.0437613
DI	39295	0.13804		NV	13839	0.0454834		NQ	225	0.043733		IP	329	0.0432356
HL	38520	0.135317		QV	12876	0.0423184		NR	217	0.042178		QS	325	0.0427099
QV	37525	0.131822		LM	12273	0.0403366		QT	217	0.042178		EY	308	0.0404759
IP	37315	0.131084		FR	12170	0.0399981		AY	200	0.0388737		AM	305	0.0400816
CS	36701	0.128927		DF	12156	0.0399521		SY	199	0.0386794		QR	294	0.0386361
DT	36521	0.128295		QS	12075	0.0396858		FK	199	0.0386794		CG	292	0.0383732
SY	36126	0.126907		NT	11856	0.0389661		FI	197	0.0382906		EQ	284	0.0373219
NP	35529	0.12481		HL	11831	0.0388839		AF	195	0.0379019		QT	282	0.0370591
AF	32483	0.11411		KQ	11275	0.0370565		LY	184	0.0357638		SY	253	0.033248
HN	30067	0.105623		CG	11181	0.0367476		KQ	184	0.0357638		DY	241	0.0316711
CL	30018	0.10545		QT	9265	0.0304505		NY	180	0.0349864		AH	240	0.0315396
AH	29855	0.104878		HR	8958	0.0294415		IP	169	0.0328483		PQ	226	0.0296998
DY	29181	0.10251		EN	8749	0.0287546		AM	165	0.0320708		KP	225	0.0295684
PY	29050	0.10205		LW	8384	0.027555		HR	162	0.0314877		EH	225	0.0295684
DH	28650	0.100645		NR	8345	0.0274268		EF	158	0.0307103		HV	197	0.0258888
HT	28084	0.0986565		AW	8107	0.0266446		CG	154	0.0299328		FR	197	0.0258888
FV	26949	0.0946693		IP	8048	0.0264507		FN	142	0.0276004		KY	195	0.025626
HK	25884	0.0909281		DY	7851	0.0258032		GM	141	0.027406		VY	188	0.0247061
FI	25651	0.0901096		SY	7806	0.0256553		IQ	140	0.0272116		MQ	166	0.0218149
NV	25337	0.0890065		EF	7582	0.0249191		FT	136	0.0264341		TY	166	0.0218149
NY	25289	0.0888379		DN	7312	0.0240317		HQ	134	0.0260454		QV	164	0.0215521
MQ	24625	0.0865053		GW	6937	0.0227992		TY	128	0.0248792		NR	163	0.0214207
DF	24298	0.0853566		IQ	6809	0.0223785		MQ	125	0.0242961		HL	156	0.0205008
NR	24031	0.0844187		FT	6726	0.0221058		QV	125	0.0242961		HR	155	0.0203694
LY	23639	0.0830416		CL	6683	0.0219644		CL	124	0.0241017		FK	152	0.0199751
CG	23512	0.0825955		AC	6661	0.0218921		RW	121	0.0235186		IY	147	0.019318
FP	23068	0.0810357		NQ	6556	0.021547		HS	113	0.0219637		KQ	147	0.019318
CV	22790	0.0800591		FK	6511	0.0213991		RY	106	0.0206031		LM	146	0.0191866
DQ	22634	0.0795111		EH	6317	0.0207615		FV	106	0.0206031		NP	144	0.0189238
MP	22633	0.0795076		NP	6311	0.0207418		IY	104	0.0202143		RY	140	0.0183981
AM	22101	0.0776387		RY	6023	0.0197953		HT	100	0.0194369		NY	137	0.0180039
EM	21286	0.0747757		TY	5758	0.0189243		VY	94	0.0182707		PY	117	0.0153756
IR	19995	0.0702406		KY	5602	0.0184116		GH	92	0.0178819		EM	115	0.0151127
QY	19628	0.0689513		RW	5411	0.0177839		DH	92	0.0178819		NQ	101	0.0132729
IQ	18309	0.0643178		HV	5349	0.0175801		HK	86	0.0167157		IQ	93	0.0122216
MS	18309	0.0643178		EY	5160	0.0169589		AW	85	0.0165213		DM	91	0.0119588
KM	15456	0.0542955		FN	5000	0.0164331		FR	77	0.0149664		KM	90	0.0118274
EY	14865	0.0522194		KM	4775	0.0156936		CS	76	0.014772		DQ	84	0.0110389
EF	14694	0.0516186		NY	4691	0.0154175		HL	76	0.014772		AW	83	0.0109075
AY	14686	0.0515905		MV	4520	0.0148555		AH	75	0.0145777		FT	81	0.0106446
EH	14656	0.0514852		PY	4020	0.0132122		LM	74	0.0143833		FN	76	0.00998755
FR	14462	0.0508037		DQ	3863	0.0126962		AC	73	0.0141889		MT	75	0.00985614
FK	13843	0.0486292		MR	3745	0.0123084		FP	68	0.0132171		MV	74	0.00972472
CR	13776	0.0483938		HS	3584	0.0117792		CR	67	0.0130227		CS	72	0.00946189
FT	13525	0.0475121		FP	3523	0.0115787		EM	64	0.0124396		AC	69	0.00906765
IY	13495	0.0474067		HP	3387	0.0111318		MS	63	0.0122452		LW	68	0.00893623
LM	12627	0.0443575		QY	2929	0.00962649		HP	62	0.0120509		CL	67	0.00880482
MN	11721	0.0411748		MQ	2881	0.00946873		PY	60	0.0116621		XR	62	0.00814774
KY	11522	0.0404757		VY	2876	0.0094523		HN	59	0.0114678		HS	62	0.00814774
MV	10575	0.037149		MP	2858	0.00939314		CP	57	0.011079		GW	62	0.00814774
MR	10408	0.0365623		EM	2836	0.00932083		MR	55	0.0106903		MS	54	0.00709642
AC	10278	0.0361057		IY	2814	0.00924853		SW	54	0.0104959		IM	50	0.00657076
FN	10163	0.0357017		MS	2762	0.00907762		KM	54	0.0104959		HT	47	0.00617651
CP	9922	0.0348551		MT	2561	0.00841701		MT	52	0.0101072		CR	47	0.00617651
RY	9808	0.0344546		HK	2182	0.00717139		DQ	50	0.00971844		RW	44	0.00578227
MT	9797	0.0344159		HT	2087	0.00685916		CK	49	0.00952407		HK	43	0.00565085
DM	9358	0.0328738		CS	2042	0.00671126		MN	47	0.00913533		MR	42	0.00551944
FQ	8758	0.030766		FQ	2034	0.00668497		MP	45	0.00874659		XA	41	0.00538802
RW	8332	0.0292695		IM	2026	0.00665868		CD	42	0.00816349		XS	41	0.00538802
TY	8307	0.0291817		FY	1854	0.00609338		FY	42	0.00816349		CD	41	0.00538802
GW	7590	0.026663		HQ	1697	0.00557738		CE	39	0.00758038		CE	40	0.00525661
SW	7084	0.0248854		DM	1628	0.0053506		QY	39	0.00758038		FP	40	0.00525661
HY	7021	0.0246641		CR	1582	0.00519942		EH	38	0.00738601		EW	39	0.00512519
HV	7008	0.0246184		VW	1202	0.00395051		CV	37	0.00719164		HP	38	0.00499378
CK	6777	0.023807		DW	1167	0.00383548		DM	33	0.00641417		DW	36	0.00473095
FY	6500	0.0228339		HI	1087	0.00357255		HV	30	0.00583106		FQ	35	0.00459953
LW	6170	0.0216746		SW	1011	0.00332276		FQ	29	0.00563669		HN	35	0.00459953
VY	5297	0.0186079		CD	991	0.00325703		IM	28	0.00544232		QY	34	0.00446812
CF	4382	0.0153936		MN	944	0.00310256		GW	27	0.00524796		XV	32	0.00420529
AW	4377	0.015376		FM	928	0.00304998		DW	25	0.00485922		XD	31	0.00407387
XP	3757	0.013198		CV	903	0.00296781		CN	23	0.00447048		FY	30	0.00394246
CE	3741	0.0131418		QW	852	0.00280019		MV	23	0.00447048		CV	30	0.00394246
IM	3625	0.0127343		HN	848	0.00278705		CW	21	0.00408174		XG	30	0.00394246
XG	3564	0.01252		CP	737	0.00242223		HI	20	0.00388737		VW	27	0.00354821
CT	3390	0.0119088		CK	678	0.00222832		KW	20	0.00388737		CK	27	0.00354821
CD	3386	0.0118947		PW	661	0.00217245		CT	20	0.00388737		HI	26	0.0034168
CI	3271	0.0114907		TW	661	0.00217245		CY	19	0.00369301		TW	24	0.00315396
XA	3162	0.0111078		CT	597	0.00196211		LW	19	0.00369301		FM	24	0.00315396
HI	3158	0.0110938		CI	592	0.00194567		HY	18	0.00349864		XT	23	0.00302255
CN	2954	0.0103771		HY	585	0.00192267		CI	18	0.00349864		MN	22	0.00289113
DW	2880	0.0101172		FH	576	0.00189309		TW	16	0.0031099		XL	21	0.00275972
EW	2750	0.00966049		CE	503	0.00165317		IW	14	0.00272116		MP	21	0.00275972
CQ	2517	0.00884199		KW	491	0.00161373		EW	14	0.00272116		KW	19	0.00249689
XS	2347	0.00824479		EW	487	0.00160058		NW	13	0.00252679		SW	19	0.00249689
KW	2266	0.00796025		IW	458	0.00150527		FH	11	0.00213806		IW	19	0.00249689
XL	2259	0.00793566		FW	451	0.00148226		CF	10	0.00194369		CT	17	0.00223406
FH	2185	0.0076757		CF	347	0.00114045		VW	8	0.00155495		HQ	16	0.00210264
PW	2069	0.0072682		CN	338	0.00111087		CQ	7	0.00136058		CN	15	0.00197123
XR	1915	0.00672722		NW	336	0.0011043		PW	7	0.00136058		XP	11	0.00144557
CY	1825	0.00641105		CH	315	0.00103528		XE	6	0.00116621		WY	10	0.00131415
VW	1496	0.00525531		MY	236	0.00077564		CM	6	0.00116621		HY	8	0.00105132
XE	1365	0.00479512		HM	192	0.000631029		FM	5	0.000971844		PW	8	0.00105132
QW	1363	0.00478809		CY	190	0.000624456		FW	5	0.000971844		XE	7	0.000919906
FM	1240	0.004356		CQ	163	0.000535718		XS	4	0.000777475		FW	7	0.000919906
FW	1234	0.00433493		XA	161	0.000529144		XT	4	0.000777475		CP	6	0.000788491
XK	1199	0.00421197		XG	112	0.000368101		QW	4	0.000777475		CI	6	0.000788491
CH	1126	0.00395553		HW	89	0.000292508		MY	4	0.000777475		HM	5	0.000657076
XT	1040	0.00365342		XR	85	0.000279362		XD	3	0.000583106		XI	5	0.000657076
XV	947	0.00332672		WY	80	0.000262929		XK	3	0.000583106		NW	5	0.000657076
HM	933	0.00327754		XL	78	0.000256356		XR	3	0.000583106		CH	5	0.000657076
XQ	923	0.00324241		XP	62	0.00020377		HW	2	0.000388737		FH	4	0.000525661
TW	863	0.00303164		CM	53	0.00017419		CH	2	0.000388737		XK	4	0.000525661
XF	858	0.00301407		CW	51	0.000167617		XQ	1	0.000194369		XN	3	0.000394246
NW	845	0.00296841		XV	40	0.000131464		HM	1	0.000194369		XQ	3	0.000394246
XD	714	0.00250822		XS	39	0.000128178		XA	1	0.000194369		XH	3	0.000394246
CW	672	0.00236067		MW	39	0.000128178		XP	1	0.000194369		MY	2	0.00026283
IW	656	0.00230447		XT	28	9.20251e-05		XG	1	0.000194369		CM	2	0.00026283
XN	555	0.00194966		XK	27	8.87385e-05		XF	1	0.000194369		XF	2	0.00026283
XI	473	0.0016616		XI	25	8.21653e-05		MW	1	0.000194369		HW	1	0.000131415
HW	426	0.0014965		XF	21	6.90188e-05						XC	1	0.000131415
MY	371	0.00130329		XE	20	6.57322e-05						MW	1	0.000131415
XH	286	0.00100469		XQ	16	5.25858e-05						XY	1	0.000131415
XY	188	0.000660426		XN	14	4.60126e-05						XW	1	0.000131415
CM	187	0.000656914		XD	14	4.60126e-05						CY	1	0.000131415
XC	167	0.000586655		XM	6	1.97197e-05						XM	1	0.000131415
WY	158	0.000555039		XY	5	1.64331e-05
XM	135	0.000474242		XC	4	1.31464e-05
MW	63	0.000221313		XH	4	1.31464e-05
XW	52	0.000182671		XW	2	6.57322e-06
