# Supplementary material for: Regions with two amino acids in protein sequences: A step forward from homorepeats into the low complexity landscape
Source: Comput Struct Biotechnol J. 2022 Sep 18;20:5516–23. doi: 10.1016/j.csbj.2022.09.011 (PMC9550522; doi:10.1016/j.csbj.2022.09.011)
Supplement: Supplementary File 2 — Frequencies of amino acids per taxa in proteins (Bg frequency) or as fraction of all polyXY found in the taxa with this amino acid (Fraction of polyXY). These values were represented in Figure 2C. Note that the sum of all values of background frequency for a taxa is 1.00, but the sum of all values of polyXY fraction is 2.00 because each polyXY is counted twice (once for amino acid X and once for amino acid Y). [file mmc5.xls]

## Sheet: Sheet1
Taxa	Aa	Bg frequency	Fraction of polyXY
viruses	A	0.0783228	0.312215
viruses	C	0.0127605	0.0073835
viruses	D	0.0620828	0.125948
viruses	E	0.0646155	0.155211
viruses	F	0.0390576	0.0246875
viruses	G	0.0672669	0.206589
viruses	H	0.0195294	0.0102617
viruses	I	0.0604441	0.0742461
viruses	K	0.0623575	0.12258
viruses	L	0.0827816	0.164082
viruses	M	0.0250804	0.00862574
viruses	N	0.0499772	0.0694783
viruses	P	0.0423629	0.121714
viruses	Q	0.0361886	0.0526818
viruses	R	0.0530699	0.111619
viruses	S	0.0646546	0.18031
viruses	T	0.0614807	0.120131
viruses	V	0.0666059	0.104104
viruses	W	0.0141713	0.00398919
viruses	Y	0.037131	0.0239001
eukaryota	A	0.0743549	0.2357
eukaryota	C	0.018481	0.00839595
eukaryota	D	0.053255	0.11455
eukaryota	E	0.0649809	0.178929
eukaryota	F	0.0384179	0.0242402
eukaryota	G	0.0635677	0.185209
eukaryota	H	0.0248874	0.0284497
eukaryota	I	0.0498609	0.0351818
eukaryota	K	0.0563517	0.104681
eukaryota	L	0.0939738	0.169489
eukaryota	M	0.0225567	0.0112703
eukaryota	N	0.0415228	0.052275
eukaryota	P	0.0552924	0.169664
eukaryota	Q	0.0421633	0.0814213
eukaryota	R	0.0570431	0.126096
eukaryota	S	0.0841579	0.282786
eukaryota	T	0.055519	0.0991146
eukaryota	V	0.0624121	0.0741429
eukaryota	W	0.012577	0.00237661
eukaryota	Y	0.0283489	0.0148307
bacteria	A	0.10652	0.496666
bacteria	C	0.00900547	0.00336328
bacteria	D	0.056716	0.0692353
bacteria	E	0.060541	0.089959
bacteria	F	0.0375879	0.028972
bacteria	G	0.0801352	0.216047
bacteria	H	0.0208046	0.0107774
bacteria	I	0.0551385	0.0626958
bacteria	K	0.0421507	0.0511408
bacteria	L	0.101171	0.324106
bacteria	M	0.0230769	0.0092698
bacteria	N	0.0334712	0.0224758
bacteria	P	0.048214	0.107635
bacteria	Q	0.0348651	0.0348592
bacteria	R	0.0618463	0.124112
bacteria	S	0.0574244	0.0939992
bacteria	T	0.055824	0.0824949
bacteria	V	0.0743076	0.157229
bacteria	W	0.0131337	0.00358348
bacteria	Y	0.0280547	0.0113051
archaea	A	0.0898914	0.3473
archaea	C	0.00882735	0.0032597
archaea	D	0.0701798	0.168917
archaea	E	0.0796902	0.166267
archaea	F	0.0364551	0.0275926
archaea	G	0.078803	0.227945
archaea	H	0.018456	0.00985861
archaea	I	0.0602729	0.0887187
archaea	K	0.0415983	0.0550263
archaea	L	0.0910217	0.259032
archaea	M	0.0212409	0.0108083
archaea	N	0.0333588	0.0299292
archaea	P	0.0436627	0.0520978
archaea	Q	0.0244783	0.0176501
archaea	R	0.0584651	0.0881401
archaea	S	0.0607823	0.118158
archaea	T	0.0584273	0.0993547
archaea	V	0.0819336	0.211982
archaea	W	0.010574	0.00208921
archaea	Y	0.0317833	0.0144478
