# Supplementary material for: Regions with two amino acids in protein sequences: A step forward from homorepeats into the low complexity landscape
Source: Comput Struct Biotechnol J. 2022 Sep 18;20:5516–23. doi: 10.1016/j.csbj.2022.09.011 (PMC9550522; doi:10.1016/j.csbj.2022.09.011)
Supplement: Supplementary File 3 — Structural predictions from AlphaFold for SwissProt bacterial proteins containing a direpeats polyGL region. [file mmc6.xls]

## Sheet: Sheet1
Protein ID	Protein name	Proteome ID	Organism	Start polyGL	End polyGL	Number of units	Structure identifier	Confidence	Structure	Overlapping domain
sp|Q63XU3|GPDA_BURPS	Glycerol-3-phosphate dehydrogenase [NAD(P)+]	UP000000605	Burkholderia pseudomallei	204	209	3	AF-Q63XU3-F1	Very high	Coil	No domain annotation
sp|Q1LRT5|GPDA_CUPMC	Glycerol-3-phosphate dehydrogenase [NAD(P)+]	UP000002429	Cupriavidus metallidurans	214	219	3	AF-Q1LRT5-F1	Very high	Coil	No domain annotation
sp|Q2JIA6|MUTS_SYNJB	DNA mismatch repair protein MutS	UP000001938	Synechococcus sp.	187	192	3	AF-Q2JIA6-F1	Low	-	No domain annotation
sp|Q608Y6|NUOK_METCA	NADH-quinone oxidoreductase subunit K	UP000006821	Methylococcus capsulatus	78	83	3	AF-Q608Y6-F1	Very high	Alpha helix	No domain annotation
sp|A4F6D0|Y254_SACEN	Nucleoid-associated protein SACE_0254	UP000006728	Saccharopolyspora erythraea	107	113	3	AF-A4F6D0-F1	Very low	-	No domain annotation
sp|B2JC99|GPDA_PARP8	Glycerol-3-phosphate dehydrogenase [NAD(P)+]	UP000001192	Paraburkholderia phymatum	204	209	3	AF-B2JC99-F1	Very high	Coil	No domain annotation
sp|Q146B6|GPDA_PARXL	Glycerol-3-phosphate dehydrogenase [NAD(P)+]	UP000001817	Paraburkholderia xenovorans	207	212	3	AF-Q146B6-F1	Very high	Coil	No domain annotation
sp|P39793|PBPA_BACSU	Penicillin-binding protein 1A/1B (PBP1)	UP000001570	Bacillus subtilis	469	474	3	AF-P39793-F1	Very high	Coil	No overlap
sp|O07594|YHDY_BACSU	Uncharacterized MscS family protein YhdY	UP000001570	Bacillus subtilis	167	173	3	AF-O07594-F1	Very high	Alpha helix	No domain annotation
sp|Q9HU20|DCTB_PSEAE	C4-dicarboxylate transport sensor protein DctB	UP000002438	Pseudomonas aeruginosa	560	565	3	AF-Q9HU20-F1	Low & Confident	-	Histidine kinase, 395-599
sp|Q93DY2|MAMD_MAGGM	Magnetosome protein MamD	UP000018922	Magnetospirillum gryphiswaldense	263	271	4	AF-Q93DY2-F1	Very low	-	No domain annotation
sp|A0QWU7|MFS55_MYCS2	Probable triacylglyceride transporter MSMEG_3069/MSMEI_2992	UP000000757	Mycolicibacterium smegmatis	381	386	3	AF-A0QWU7-F1	Very high	Alpha helix	No domain annotation
sp|Q0KET4|GPDA_CUPNH	Glycerol-3-phosphate dehydrogenase [NAD(P)+]	UP000008210	Cupriavidus necator	210	215	3	AF-Q0KET4-F1	Very high	Coil	No domain annotation
sp|P33129|HTRE_ECOLI	Outer membrane usher protein HtrE (Heat shock protein E)	UP000000625	Escherichia coli	409	415	3	AF-P33129-F1	Very high	Beta strand	No domain annotation
sp|A9BE82|LGT_PROM4	Phosphatidylglycerol--prolipoprotein diacylglyceryl transferase	UP000000788	Prochlorococcus marinus	276	282	3	AF-A9BE82-F1	Very high	Alpha helix	No domain annotation
sp|Q882I8|ARAG_PSESM	Arabinose import ATP-binding protein AraG	UP000002515	Pseudomonas syringae pv. Tomato	271	277	3	AF-Q882I8-F1	Very high	Coil	ABC transporter 2, 249-505
sp|Q8NLB7|GENK_CORGL	Gentisate transporter	UP000000582	Corynebacterium glutamicum	141	147	3	AF-Q8NLB7-F1	Very high	Alpha helix	No domain annotation
sp|Q8P4E6|NORM_XANCP	Probable multidrug resistance protein NorM	UP000001010	Xanthomonas campestris pv. Campestris	414	420	3	AF-Q8P4E6-F1	Confident	Helix & coil	No domain annotation
sp|P9WI43|PPE04_MYCTU	PPE family protein PPE4	UP000001584	Mycobacterium tuberculosis	282	287	3	AF-P9WI43-F1	Low	-	No domain annotation
sp|P9WJY3|MFS55_MYCTU	Probable triacylglyceride transporter Rv1410c	UP000001584	Mycobacterium tuberculosis	383	388	3	AF-P9WJY3-F1	Very high	Alpha helix	No domain annotation
sp|O53553|PG54_MYCTU	Uncharacterized PE-PGRS family protein PE_PGRS54	UP000001584	Mycobacterium tuberculosis	809	814	3	AF-O53553-F1	Very low	-	No overlap
sp|O53553|PG54_MYCTU		UP000001584		1010	1015	3
sp|O53553|PG54_MYCTU		UP000001584		1211	1216	3
sp|A9BRF0|MASZ_DELAS	Malate synthase G	UP000000784	Delftia acidovorans	500	505	3	AF-A9BRF0-F1	Very high	Helix & coil	No domain annotation
sp|B3E340|UPPP_GEOLS	Undecaprenyl-diphosphatase	UP000002420	Geobacter lovleyi	126	131	3	AF-B3E340-F1	Very high	Alpha helix	No domain annotation
sp|P13633|DCTB_RHIME	C4-dicarboxylate transport sensor protein DctB	UP000001976	Rhizobium meliloti	584	589	3	AF-P13633-F1	Low & Confident	-	Histidine kinase, 412-621
sp|Q0A8N7|MNMA_ALKEH	tRNA-specific 2-thiouridylase MnmA	UP000001962	Alkalilimnicola ehrlichii	243	249	3	AF-Q0A8N7-F1	Very high	Coil	No domain annotation
sp|Q8Y2H9|GPDA_RALSO	Glycerol-3-phosphate dehydrogenase [NAD(P)+]	UP000001436	Ralstonia solanacearum	207	212	3	AF-Q8Y2H9-F1	Very high	Coil	No domain annotation
sp|A9AEK1|GPDA_BURM1	Glycerol-3-phosphate dehydrogenase [NAD(P)+]	UP000008815	Burkholderia multivorans	204	209	3	AF-A9AEK1-F1	Very high	Coil	No domain annotation
sp|Q30TH1|ATPL_SULDN	ATP synthase subunit c	UP000002714	Sulfurimonas denitrificans	36	41	3	AF-Q30TH1-F1	Very high	Alpha helix	No domain annotation
sp|B1M1V6|OTNK_METRJ	3-oxo-tetronate kinase	UP000006589	Methylobacterium radiotolerans	226	231	3	AF-B1M1V6-F1	Very high	Alpha helix	No domain annotation
sp|A6T310|GPDA_JANMA	Glycerol-3-phosphate dehydrogenase [NAD(P)+]	UP000006388	Janthinobacterium sp.	201	206	3	AF-A6T310-F1	Very high	Coil	No domain annotation
sp|A4X626|METK_SALTO	S-adenosylmethionine synthase	UP000000235	Salinispora tropica	225	230	3	AF-A4X626-F1	Low & Confident	-	No domain annotation
sp|B0UPC1|DEOB_METS4	Phosphopentomutase	UP000001185	Methylobacterium sp.	60	65	3	AF-B0UPC1-F1	Very high	Alpha helix	No domain annotation
sp|Q476J3|GPDA_CUPPJ	Glycerol-3-phosphate dehydrogenase [NAD(P)+]	UP000002697	Cupriavidus pinatubonensis	219	224	3	AF-Q476J3-F1	Very high	Coil	No domain annotation
sp|Q4JTC2|RPOA_CORJK	DNA-directed RNA polymerase subunit alpha	UP000000545	Corynebacterium jeikeium	300	305	3	AF-Q4JTC2-F1	Confident	-	No domain annotation
sp|Q9CCP7|MFS55_MYCLE	Probable triacylglyceride transporter ML0556	UP000000806	Mycobacterium leprae	385	390	3	AF-Q9CCP7-F1	Confident	Alpha helix	No domain annotation
sp|B2IK19|CRCB_BEII9	Putative fluoride ion transporter CrcB	UP000001695	Beijerinckia indica subsp. Indica	110	116	3	AF-B2IK19-F1	Confident	Alpha helix	No domain annotation
sp|Q2W8R9|MAMD_MAGSA	Magnetosome protein MamD	UP000007058	Magnetospirillum magneticum	261	271	5	AF-Q2W8R9-F1	Very low	-	No domain annotation
sp|Q2W8R5|MMS6_MAGSA	Magnetite biomineralization protein Mms6	UP000007058	Magnetospirillum magneticum	83	93	5	AF-Q2W8R5-F1	Very low & Low	-	No domain annotation
sp|P67446|XANQ_ECO57	Xanthine permease XanQ	UP000000558	Escherichia coli	404	409	3	AF-P67446-F1	Very high	Alpha helix	No domain annotation
sp|D5ARZ0|RNFB_RHOCB	Ion-translocating oxidoreductase complex subunit B	UP000002361	Rhodobacter capsulatus	11	16	3	AF-D5ARZ0-F1	Very high	Alpha helix	No overlap
sp|Q7W0D1|QUEC_BORPE	7-cyano-7-deazaguanine synthase	UP000002676	Bordetella pertussis	160	165	3	AF-Q7W0D1-F1	Very high	Alpha helix	No domain annotation
sp|P37483|YYCA_BACSU	Putative mannosyltransferase YycA	UP000001570	Bacillus subtilis	487	493	3	AF-P37483-F1	Very high	Alpha helix	No domain annotation
sp|V6F244|MMS5_MAGGM	Magnetosome protein Mms5	UP000018922	Magnetospirillum gryphiswaldense	9	16	4	AF-V6F244-F1	Low	-	No domain annotation
sp|Q6NE75|MAMG_MAGGM	Magnetosome protein MamG	UP000018922	Magnetospirillum gryphiswaldense	41	48	4	AF-Q6NE75-F1	Low	-	No domain annotation
sp|P67444|XANQ_ECOLI	Xanthine permease XanQ	UP000000625	Escherichia coli	404	409	3	AF-P67444-F1	Very high	Alpha helix	No domain annotation
sp|A6Q186|PURT_NITSB	Formate-dependent phosphoribosylglycinamide formyltransferase	UP000001118	Nitratiruptor sp.	306	311	3	AF-A6Q186-F1	Very high	Coil	No overlap
sp|Q884G7|DUSA_PSESM	tRNA-dihydrouridine(20/20a) synthase	UP000002515	Pseudomonas syringae pv. Tomato	296	301	3	AF-Q884G7-F1	Very high	Helix & coil	No domain annotation
sp|Q7U3V8|SYR_SYNPX	Arginine--tRNA ligase	UP000001422	Parasynechococcus marenigrum	584	590	3	AF-Q7U3V8-F1	Very high	Helix & turn	No domain annotation
sp|Q7UA04|CRCB2_SYNPX	Putative fluoride ion transporter CrcB 2	UP000001422	Parasynechococcus marenigrum	105	110	3	AF-Q7UA04-F1	Very high	Alpha helix	No domain annotation
sp|Q8PCM0|KDPC_XANCP	Potassium-transporting ATPase KdpC subunit	UP000001010	Xanthomonas campestris pv. Campestris	24	30	3	AF-Q8PCM0-F1	Very high	Alpha helix	No domain annotation
sp|Q891Q9|Y2309_CLOTE	UPF0597 protein CTC_02309	UP000001412	Clostridium tetani	215	220	3	AF-Q891Q9-F1	Very high	Helix & turn	No domain annotation
sp|A6X1E3|TRMFO_BRUA4	Methylenetetrahydrofolate--tRNA-(uracil-5-)-methyltransferase TrmFO	UP000002301	Brucella anthropi	463	469	3	AF-A6X1E3-F1	Confident & Low	-	No domain annotation
sp|B8ISP2|CTAA_METNO	Heme A synthase	UP000008207	Methylobacterium nodulans	137	145	4	AF-B8ISP2-F1	Very high	Alpha helix	No domain annotation
sp|Q5NG38|GUAA_FRATT	GMP synthase	UP000001174	Francisella tularensis subsp. Tularensis	378	384	3	AF-Q5NG38-F1	Very high	Helix & turn	GMPS ATP-Ppase, 199-391
sp|Q9PA34|NORM_XYLFA	Probable multidrug resistance protein NorM	UP000000812	Xylella fastidiosa	423	428	3	AF-Q9PA34-F1	Very high	Alpha helix	No domain annotation
sp|Q1AXL8|ISPE_RUBXD	4-diphosphocytidyl-2-C-methyl-D-erythritol kinase	UP000006637	Rubrobacter xylanophilus	118	124	3	AF-Q1AXL8-F1	Very high	Exposed turn	No domain annotation
sp|Q2W8J4|MMS5_MAGSA	Magnetosome protein Mms5	UP000007058	Magnetospirillum magneticum	9	16	4	AF-Q2W8J4-F1	Low & Confident	-	No domain annotation
sp|Q2W8R7|MAMG_MAGSA	Magnetosome protein MamG	UP000007058	Magnetospirillum magneticum	60	67	4	AF-Q2W8R7-F1	Low	-	No domain annotation
