# Supplementary material for: Regions with two amino acids in protein sequences: A step forward from homorepeats into the low complexity landscape
Source: Comput Struct Biotechnol J. 2022 Sep 18;20:5516–23. doi: 10.1016/j.csbj.2022.09.011 (PMC9550522; doi:10.1016/j.csbj.2022.09.011)
Supplement: Supplementary File 4 — Number of shuffled polyXY regions per XY pair and taxa. It is considered that polyXY = polyYX. The top 10 pairs per taxa are colored in red. [file mmc7.xls]

## Sheet: Sheet1
Number of shuffled polyXY regions in ARCHAEA																						Number of shuffled polyXY regions in BACTERIA
	A	C	D	E	F	G	H	I	K	L	M	N	P	Q	R	S	T	V	W	Y			A	C	D	E	F	G	H	I	K	L	M	N	P	Q	R	S	T	V	W	Y
A	-	-	-	-	-	-	-	-	-	-	-	-	-	-	-	-	-	-	-	-		A	-	-	-	-	-	-	-	-	-	-	-	-	-	-	-	-	-	-	-	-
C	53	-	-	-	-	-	-	-	-	-	-	-	-	-	-	-	-	-	-	-		C	6000	-	-	-	-	-	-	-	-	-	-	-	-	-	-	-	-	-	-	-
D	7868	37	-	-	-	-	-	-	-	-	-	-	-	-	-	-	-	-	-	-		D	148891	832	-	-	-	-	-	-	-	-	-	-	-	-	-	-	-	-	-	-
E	6448	36	3335	-	-	-	-	-	-	-	-	-	-	-	-	-	-	-	-	-		E	272340	430	44747	-	-	-	-	-	-	-	-	-	-	-	-	-	-	-	-	-
F	844	0	420	496	-	-	-	-	-	-	-	-	-	-	-	-	-	-	-	-		F	50097	298	10668	6606	-	-	-	-	-	-	-	-	-	-	-	-	-	-	-	-
G	7849	101	5160	1790	677	-	-	-	-	-	-	-	-	-	-	-	-	-	-	-		G	500557	8481	63195	37862	34605	-	-	-	-	-	-	-	-	-	-	-	-	-	-	-
H	215	3	423	164	3	281	-	-	-	-	-	-	-	-	-	-	-	-	-	-		H	18559	158	11549	4805	477	19046	-	-	-	-	-	-	-	-	-	-	-	-	-	-
I	2737	6	1052	1721	389	2564	22	-	-	-	-	-	-	-	-	-	-	-	-	-		I	130844	530	21096	32663	16696	88774	890	-	-	-	-	-	-	-	-	-	-	-	-	-
K	1015	26	302	2410	133	718	38	1082	-	-	-	-	-	-	-	-	-	-	-	-		K	130110	602	13975	49673	5088	29686	1880	25341	-	-	-	-	-	-	-	-	-	-	-	-
L	14222	58	3431	4664	1305	6094	131	3602	1557	-	-	-	-	-	-	-	-	-	-	-		L	1196930	5455	105873	114431	76106	323592	9784	115326	56906	-	-	-	-	-	-	-	-	-	-	-
M	274	0	72	105	20	1071	5	42	81	124	-	-	-	-	-	-	-	-	-	-		M	22564	39	1307	2562	805	22329	146	1780	4515	10577	-	-	-	-	-	-	-	-	-	-
N	267	13	263	287	67	632	28	647	432	548	18	-	-	-	-	-	-	-	-	-		N	23949	246	5775	7491	4024	30035	610	14445	14209	29253	790	-	-	-	-	-	-	-	-	-
P	1285	4	1023	1049	29	876	32	301	188	938	17	126	-	-	-	-	-	-	-	-		P	428345	636	19845	28748	3002	71806	2504	6662	12395	86343	2133	5033	-	-	-	-	-	-	-	-
Q	783	0	46	220	30	204	8	81	117	406	162	66	155	-	-	-	-	-	-	-		Q	113233	131	2884	12245	1791	24118	1372	5930	9450	50540	2579	5275	21769	-	-	-	-	-	-	-
R	2907	41	1157	2692	175	1932	146	423	587	2352	36	132	490	264	-	-	-	-	-	-		R	409929	1365	28503	54645	10008	114206	7815	15248	25744	179386	3264	7064	54765	16838	-	-	-	-	-	-
S	2899	66	1613	1073	293	5007	47	1145	677	2913	44	892	726	229	1000	-	-	-	-	-		S	178600	1817	21770	19213	12705	182412	2511	29309	20529	122237	2406	17784	38033	9309	39251	-	-	-	-	-
T	3772	16	1345	1739	68	2179	33	591	395	1419	64	541	827	221	588	1613	-	-	-	-		T	187224	540	14240	28021	5687	113343	1410	17461	17003	93833	1890	9683	52720	7220	29026	51182	-	-	-	-
V	12419	10	3735	2990	463	5177	126	1051	696	6698	69	452	700	142	1393	1494	1934	-	-	-		V	520815	743	58269	51396	15851	141756	4017	28196	23280	257394	3745	11221	50230	10488	55534	48182	51178	-	-	-
W	77	0	33	37	4	49	0	16	19	54	1	4	5	0	35	15	23	19	-	-		W	6798	47	1058	417	428	6117	47	367	401	6658	22	295	533	752	4242	849	593	976	-	-
Y	331	1	190	275	26	320	7	120	158	462	2	111	90	30	115	221	138	173	10	-		Y	17383	176	6386	4395	1597	18814	455	2412	4805	12584	199	3937	3323	2433	5196	6573	4627	2465	73	-
Number of shuffled polyXY regions in VIRUSES																						Number of shuffled polyXY regions in EUKARYOTA
A	-	-	-	-	-	-	-	-	-	-	-	-	-	-	-	-	-	-	-	-		A	-	-	-	-	-	-	-	-	-	-	-	-	-	-	-	-	-	-	-	-
C	68	-	-	-	-	-	-	-	-	-	-	-	-	-	-	-	-	-	-	-		C	7602	-	-	-	-	-	-	-	-	-	-	-	-	-	-	-	-	-	-	-
D	1075	37	-	-	-	-	-	-	-	-	-	-	-	-	-	-	-	-	-	-		D	104870	2343	-	-	-	-	-	-	-	-	-	-	-	-	-	-	-	-	-	-
E	2249	34	3076	-	-	-	-	-	-	-	-	-	-	-	-	-	-	-	-	-		E	339870	2985	752012	-	-	-	-	-	-	-	-	-	-	-	-	-	-	-	-	-
F	176	8	188	128	-	-	-	-	-	-	-	-	-	-	-	-	-	-	-	-		F	26502	3279	19721	12018	-	-	-	-	-	-	-	-	-	-	-	-	-	-	-	-
G	4807	137	1298	690	275	-	-	-	-	-	-	-	-	-	-	-	-	-	-	-		G	546006	17733	154208	214846	50612	-	-	-	-	-	-	-	-	-	-	-	-	-	-	-
H	59	2	70	31	10	79	-	-	-	-	-	-	-	-	-	-	-	-	-	-		H	18507	775	18742	9170	1666	34020	-	-	-	-	-	-	-	-	-	-	-	-	-	-
I	1013	16	512	599	173	610	19	-	-	-	-	-	-	-	-	-	-	-	-	-		I	52281	2670	31198	43100	21184	53073	2335	-	-	-	-	-	-	-	-	-	-	-	-	-
K	2263	47	450	1395	182	821	72	648	-	-	-	-	-	-	-	-	-	-	-	-		K	191097	5425	65592	398336	10278	141414	20816	37467	-	-	-	-	-	-	-	-	-	-	-	-
L	3310	104	1108	1566	388	1273	64	1014	1195	-	-	-	-	-	-	-	-	-	-	-		L	436132	22658	113147	211961	128870	214203	29771	110190	149388	-	-	-	-	-	-	-	-	-	-	-
M	136	3	27	55	4	128	0	23	49	62	-	-	-	-	-	-	-	-	-	-		M	17314	104	6398	16117	1088	37684	621	2932	11800	10305	-	-	-	-	-	-	-	-	-	-
N	573	21	556	201	129	798	39	841	579	659	33	-	-	-	-	-	-	-	-	-		N	34601	2196	84588	41722	8025	62168	20629	47076	74136	63409	8711	-	-	-	-	-	-	-	-	-
P	2898	53	387	540	59	842	46	147	534	844	24	165	-	-	-	-	-	-	-	-		P	555439	8100	25372	90593	18065	261739	42056	28126	86655	300363	15130	20983	-	-	-	-	-	-	-	-
Q	1443	4	33	456	25	325	90	111	145	431	87	181	610	-	-	-	-	-	-	-		Q	124028	1855	13237	112124	7099	50291	114058	14706	63410	220055	17683	29560	227632	-	-	-	-	-	-	-
R	2370	52	284	750	62	1295	127	155	860	920	47	168	598	364	-	-	-	-	-	-		R	188425	11135	57426	242779	11728	335654	35334	16287	193354	185158	4962	17028	133307	77611	-	-	-	-	-	-
S	2617	53	1145	723	346	3209	93	612	895	1331	54	556	1302	223	909	-	-	-	-	-		S	604663	29187	314812	235152	69403	573310	48907	82052	198715	477522	13636	217549	640141	98775	349856	-	-	-	-	-
T	2449	17	343	648	117	1213	65	285	695	638	44	481	1068	164	329	1712	-	-	-	-		T	349706	2750	24538	61910	11445	75141	7845	35302	57406	103172	7668	56456	182907	23959	41844	511403	-	-	-	-
V	2339	11	578	980	89	987	26	352	513	879	20	339	604	108	501	838	645	-	-	-		V	255014	5617	59071	114497	22737	133626	5054	36146	45840	189763	8910	20050	82908	28903	42642	138585	58902	-	-	-
W	64	21	17	13	5	26	1	14	15	13	1	12	4	3	85	42	14	7	-	-		W	3596	411	2562	2157	829	5864	362	552	1875	5183	31	372	1705	1015	6634	5938	666	1105	-	-
Y	163	19	264	223	36	450	16	83	243	150	1	136	49	33	98	173	96	82	0	-		Y	10881	1492	23254	11999	5232	54186	4807	5664	9704	19926	221	19899	15977	15020	8325	28692	6371	4179	127	-
