# Supplementary material for: Regions with two amino acids in protein sequences: A step forward from homorepeats into the low complexity landscape
Source: Comput Struct Biotechnol J. 2022 Sep 18;20:5516–23. doi: 10.1016/j.csbj.2022.09.011 (PMC9550522; doi:10.1016/j.csbj.2022.09.011)
Supplement: Supplementary File 5 — Number of polyXY regions per XY pair in the human proteome. It is considered that polyXY = polyYX. The top 10 pairs are colored in red. [file mmc8.xlsx]

## Sheet: Sheet1
Number of polyXY regions per XY pair (=YX) in the human proteome
	A	C	D	E	F	G	H	I	K	L	M	N	P	Q	R	S	T	V	W	Y
A	-	-	-	-	-	-	-	-	-	-	-	-	-	-	-	-	-	-	-	-
C	11	-	-	-	-	-	-	-	-	-	-	-	-	-	-	-	-	-	-	-
D	40	2	-	-	-	-	-	-	-	-	-	-	-	-	-	-	-	-	-	-
E	422	7	818	-	-	-	-	-	-	-	-	-	-	-	-	-	-	-	-	-
F	14	1	11	14	-	-	-	-	-	-	-	-	-	-	-	-	-	-	-	-
G	799	100	74	262	51	-	-	-	-	-	-	-	-	-	-	-	-	-	-	-
H	25	2	8	2	3	20	-	-	-	-	-	-	-	-	-	-	-	-	-	-
I	22	1	25	45	14	34	1	-	-	-	-	-	-	-	-	-	-	-	-	-
K	184	9	64	514	9	180	37	39	-	-	-	-	-	-	-	-	-	-	-	-
L	722	43	101	383	235	374	39	135	162	-	-	-	-	-	-	-	-	-	-	-
M	14	0	3	23	2	15	0	2	18	9	-	-	-	-	-	-	-	-	-	-
N	22	2	23	25	4	17	7	3	33	61	1	-	-	-	-	-	-	-	-	-
P	970	24	33	286	14	876	63	26	137	606	17	13	-	-	-	-	-	-	-	-
Q	150	2	11	140	4	48	44	13	92	257	10	7	393	-	-	-	-	-	-	-
R	192	26	50	338	9	393	53	13	260	270	6	8	267	103	-	-	-	-	-	-
S	521	71	345	426	52	871	79	52	182	453	12	82	681	86	494	-	-	-	-	-
T	216	3	23	64	12	61	6	26	55	108	1	5	370	25	31	470	-	-	-	-
V	235	3	35	105	23	83	7	31	40	287	8	14	106	46	37	150	73	-	-	-
W	2	1	2	0	1	6	0	0	2	12	0	0	3	2	5	5	0	0	-	-
Y	12	0	13	14	5	48	3	0	9	24	0	3	22	13	11	37	3	3	0	-
